# Supplementary material for: TUSC2 immunogene enhances efficacy of chemo-immuno combination on KRAS/LKB1 mutant NSCLC in humanized mouse model
Source: Commun Biol. 2022 Feb 24;5:167. doi: 10.1038/s42003-022-03103-7 (PMC8873264; doi:10.1038/s42003-022-03103-7)
Supplement: Supplementary file 3 — Supplementary Data 1 [file 42003_2022_3103_MOESM3_ESM.xlsx]

## Sheet: Figure 1
Figure 1 a)	Humanization at Wk5 of engraftment
hCD45+															T cells															B cells															NK
84.49	85.36	86.97	87.82	68.86	56.6	54.29	60.74	33.03	63.81	40.75	41.37	33			6.25	8.48	8.5	25.4	4.71	1.35	7.31	0.5	4.92	0.37	1.42	2.59	0.75	16.5	11.5	20	62.46	9.07	9.74	81.06	77.44	67.36	91.03	90.27	87.57	91.52	74.16	81.9			8.4	4.09	11.5	12.64	5.35
Figure 1 g)	Tumor Intensity Wk2
	Control									Pembro									Carboplatin									Combination
Wk2	115000000	51400000			18500000	88700000	56300000			19300000	5120000	7540000		4270000	66600000	4820000			45800000	51500000	92900000	135000000		521000		5090000		12100000	10900000	32900000	38600000	1300000	27700000	3590000	6360000	640000
Figure 1 h)	Tumor Intensity at Wk3
	Control									Pembro									Carboplatin									Combination
Wk3	297000000	207000000			371000000		126000000			49600000		182000000			322000000	28600000			20100000	56700000	119000000	227000000		14800000					32900000	70000000	72400000				5720000	41500000
Figure 1 j)	Growth Curve
	Control										Pembro										Carboplatin										Combination
Wk1	8100000	2870000	2290000	811000	1360000	4800000	519000	1830000			896000	3130000	902000	10100000	1280000	1430000	12000000	734000			2790000	3920000	8170000	7320000	1320000	1470000	918000	335000			6020000	817000	3600000	6870000	1180000	228000	2160000	2100000	1270000	2150000
Wk2	115000000	51400000			18500000	88700000	56300000					19300000	5120000	7540000		4270000	66600000	4820000			45800000	51500000	92900000	135000000		521000		5090000			12100000	10900000	32900000	38600000		1300000	27700000	3590000	6360000	640000
Wk3	297000000	207000000			371000000		126000000					49600000		282000000			122000000	68600000			20100000	56700000	119000000	227000000		14800000						32900000	40000000	32400000					5720000	41500000
Figure 1 k)	Growth Curve
	Control										Pembro										Carboplatin										Combination
Wk1	8100000	2870000	2290000	811000	1360000	4800000	519000	1830000			896000	3130000	902000	10100000	1280000	1430000	12000000	734000			2790000	3920000	8170000	7320000	1320000	1470000	918000	335000			6020000	817000	3600000	6870000	1180000	228000	2160000	2100000	1270000	2150000
Wk2	115000000	51400000			18500000	88700000	56300000					19300000	5120000	7540000		4270000	66600000	4820000			45800000	51500000	92900000	135000000		521000		5090000			12100000	10900000	32900000	38600000		1300000	27700000	3590000	6360000	640000
Wk3	297000000	207000000			371000000		126000000					49600000		282000000			122000000	68600000			20100000	56700000	119000000	227000000		14800000						32900000	40000000	32400000					5720000	41500000
Wk4																					685000000	2010000000	1260000000	1790000000								240000000	1280000000	786000000					66000000	194000000
[truncated: 47 more columns]

## Sheet: Figure 2
Figure 2b)	Humanized mice
Control	Control	Control	Control	Control	Control	Control	TUSC2	TUSC2	TUSC2	TUSC2	TUSC2	TUSC2	TUSC2	Pembro	Pembro	Pembro	Pembro	Pembro	Pembro	Pembro	TUSC2+Pembro	TUSC2+Pembro	TUSC2+Pembro	TUSC2+Pembro	TUSC2+Pembro	TUSC2+Pembro	TUSC2+Pembro
49700000	58700000	90100000	513000000	31800000			15700000	49000000	19900000	35100000	43900000			23500000	11400000	3330000	8610000	1670000	10300000		8370000	5400000	600000	108000	765000	565000	400000
Figure 2b)	Non-Humanized mice
Control	Control	Control	Control	Control	Control	Control	TUSC2	TUSC2	TUSC2	TUSC2	TUSC2	TUSC2	TUSC2	Pembro	Pembro	Pembro	Pembro	Pembro	Pembro	Pembro	TUSC2+Pembro	TUSC2+Pembro	TUSC2+Pembro	TUSC2+Pembro	TUSC2+Pembro	TUSC2+Pembro	TUSC2+Pembro
336000000	336000000	282000000	349000000	317000000			166000000	80300000	212000000	166000000	271000000	2080000		582000000	105000000	58800000	453000000	19800000			28200000		333000000	48500000	334000000	10000000
Figuire 2d	active T cells
	Control	Control	Control	Control	Pembro	Pembro	Pembro	Pembro	TUSC2	TUSC2	TUSC2	TUSC2	TUSC2+Pembro	TUSC2+Pembro	TUSC2+Pembro	TUSC2+Pembro
CD8+CD69	33.2	25.1	45.5			81.93	75.63	29.65		27.33	38.9	45.1		91.9	72.4	55.44
Figure 2d	T cells
	Control	Control	Control	Control	Pembro	Pembro	Pembro	Pembro	TUSC2	TUSC2	TUSC2	TUSC2	TUSC2+Pembro	TUSC2+Pembro	TUSC2+Pembro	TUSC2+Pembro
CD3+	34.55	22.5	18.9			57.24	24.33	26.03		44.13	35.6	25.9		34.55	54.1	44.3
CD8+	14.51	8.16	15.2			29.67	56.74	37.01		23.61	19.1	29.3		38.16	30.95	55.26
Figure 2e	NK cells
	Control	Control	Control	Control	Pembro	Pembro	Pembro	Pembro	TUSC2	TUSC2	TUSC2	TUSC2	TUSC2+Pembro	TUSC2+Pembro	TUSC2+Pembro	TUSC2+Pembro
CD56	5.1	6.9	1.2			5.62	2.48	4.33		8.27	24.11	13.9		10.9	9.8	6.8
Figure 2e	Active NK
	Control	Control	Control	Control	Pembro	Pembro	Pembro	Pembro	TUSC2	TUSC2	TUSC2	TUSC2	TUSC2+Pembro	TUSC2+Pembro	TUSC2+Pembro	TUSC2+Pembro
CD56+CD69	45.97	32.9	41			26.5	47.01	48.21		55.34	82.61	60.2		75.97	68.1	59.5
Figure 2f	MDSC
	Control	Control	Control	Control	Pembro	Pembro	Pembro	Pembro	TUSC2	TUSC2	TUSC2	TUSC2	TUSC2+Pembro	TUSC2+Pembro	TUSC2+Pembro	TUSC2+Pembro
MDSC	10.6	9.3	4.9			2.1	3	0.96		4.2	3.19	1.58	1.89	2.1	0.69	1.32
Figure 2g	DC
	Control	Control	Control	Control	Pembro	Pembro	Pembro	Pembro	TUSC2	TUSC2	TUSC2	TUSC2	TUSC2+Pembro	TUSC2+Pembro	TUSC2+Pembro	TUSC2+Pembro
DC	42	28.49	15.3			68.89	43.93	96.11		48.23	13.79	53.53		38.49	61.2	92.04

## Sheet: Figure 3
Figure 3c	Effect of Carbo+Pembro+TUSC2 on A549 lung met on Hu-NSG
	No treatment (N=7)	No treatment (N=7)	No treatment (N=7)	No treatment (N=7)	No treatment (N=7)	No treatment (N=7)	No treatment (N=7)	No treatment (N=7)	No treatment (N=7)	No treatment (N=7)	TUSC2 (N=7)	TUSC2 (N=7)	TUSC2 (N=7)	TUSC2 (N=7)	TUSC2 (N=7)	TUSC2 (N=7)	TUSC2 (N=7)	TUSC2 (N=7)	TUSC2 (N=7)	TUSC2 (N=7)	Carbo+Pembro (N=7)	Carbo+Pembro (N=7)	Carbo+Pembro (N=7)	Carbo+Pembro (N=7)	Carbo+Pembro (N=7)	Carbo+Pembro (N=7)	Carbo+Pembro (N=7)	Carbo+Pembro (N=7)	Carbo+Pembro (N=7)	Carbo+Pembro (N=7)	Carbo+Pembro+TUSC2 (N=7)	Carbo+Pembro+TUSC2 (N=7)	Carbo+Pembro+TUSC2 (N=7)	Carbo+Pembro+TUSC2 (N=7)	Carbo+Pembro+TUSC2 (N=7)	Carbo+Pembro+TUSC2 (N=7)	Carbo+Pembro+TUSC2 (N=7)	Carbo+Pembro+TUSC2 (N=7)	Carbo+Pembro+TUSC2 (N=7)	Carbo+Pembro+TUSC2 (N=7)
D14	4100000	6100000	6200000	22000000	60000000	18000000	32000000	5100000	11000000		54000000	3900000	11000000	2700000	28000000	11000000	25000000				1200000	2100000	25000000	39000000	36000000	7400000	21000000				19500000	23700000	1760000	1300000	7400000	3000000	16300000
D28			61600000	51300000	327000000	112000000	278000000	118000000	138000000		30000000	21400000	265000000	79700000	115000000	91100000	440000000					91400000	324000000	101000000	83700000	32200000	153000000				9720000	134000000	15300000	2990000	79500000	4910000	143000000
D35			8570000000	190000000	405000000	4330000000	9810000000	2580000000	3180000000		39600000	195000000	656000000	106000000	170000000	477000000	2490000000					116000000	3030000000	337000000		124000000	475000000				186000000	217000000	1930000	6750000	6140000	22100000	33900000
Figure 3d	Effect of Carbo+Pembro+TUSC2 on A549 lung met on Hu-NSG
	Carbo+Pembro	Carbo+Pembro	Carbo+Pembro	Carbo+Pembro	Carbo+Pembro	Carbo+Pembro	Carbo+Pembro	Carbo+Pembro	Carbo+Pembro	Carbo+Pembro	Carbo+Pembro+TUSC2	Carbo+Pembro+TUSC2	Carbo+Pembro+TUSC2	Carbo+Pembro+TUSC2	Carbo+Pembro+TUSC2	Carbo+Pembro+TUSC2	Carbo+Pembro+TUSC2	Carbo+Pembro+TUSC2	Carbo+Pembro+TUSC2	Carbo+Pembro+TUSC2	Control	Control	Control	Control	Control	Control	Control	Control	Control	Control	TUSC2	TUSC2	TUSC2	TUSC2	TUSC2	TUSC2	TUSC2	TUSC2	TUSC2	TUSC2
% of change	5410	12000	765		1580	2160					1770	814	9.55	419	-17	635	108				138000	7620	5750	23900	30500	50500	28800				-26.7	4890	5860	3820	508	4240	9870
Figure 3e	No Treatment
		#126	#166	#158	#134	#133	Cont	Cont
D14		6200000	22000000	60000000	18000000	32000000	5100000	11000000
D28		61600000	51300000	327000000	112000000	278000000	118000000	138000000
D35		8570000000	190000000	405000000	4330000000	9810000000	2580000000	3180000000
Figure 3e	TUSC2
		#162	#163	#127	#155	#153	#135	#132
D14		54000000	3900000	11000000	2700000	28000000	11000000	25000000
D28		30000000	21400000	265000000	79700000	115000000	91100000	440000000
D35		39600000	195000000	656000000	106000000	170000000	477000000	2490000000
Figure 3e	Carbo+Pembro
		#164	#156	#176	#159	#128	#136	#131
D14		1200000	2100000	25000000	39000000	36000000	7400000	21000000
D28			91400000	324000000	101000000	83700000	32200000	153000000
D35			116000000	3030000000	337000000		124000000	475000000
Figure 3e	Carbo+Pembro+TUSC2
		#129	#160	#165	#157	#151	#137	#130
D14		9950000	23700000	1760000	1300000	7400000	3000000	16300000
D28		9720000	134000000	15300000	2990000	79500000	4910000	143000000
D35		186000000	217000000	1930000	6750000	6140000	22100000	33900000
Figure 3f	Validation of Triple treatment on A549 lung met in Hu-NSG and compared with doublets
	Control	Control	Control	Control	Control	Control	TUSC2	TUSC2	TUSC2	TUSC2	TUSC2	TUSC2	TUSC2+Pembro	TUSC2+Pembro	TUSC2+Pembro	TUSC2+Pembro	TUSC2+Pembro	TUSC2+Pembro	Carbo+Pembro	Carbo+Pembro	Carbo+Pembro	Carbo+Pembro	Carbo+Pembro	Carbo+Pembro	Triple	Triple	Triple	Triple	Triple	Triple
Post-Treat	513000000	905000000	322000000	2900000000	3040000000		7240000	292000000	997000000	614000000			116000000	135000000	472000000	9450000	31400000		56600000	1900000000	1040000000	505000000	31400000		19300000	946000	1510000	6010000	7240000

## Sheet: Figure 4
Figure 4a	human CD45 in lung Metastasis
	control	control	control	control	control	control	control	control	control	control	TUSC2	TUSC2	TUSC2	TUSC2	TUSC2	TUSC2	TUSC2	TUSC2	TUSC2	TUSC2	Carbo+Pembro	Carbo+Pembro	Carbo+Pembro	Carbo+Pembro	Carbo+Pembro	Carbo+Pembro	Carbo+Pembro	Carbo+Pembro	Carbo+Pembro	Carbo+Pembro	TUSC2+Pembro	TUSC2+Pembro	TUSC2+Pembro	TUSC2+Pembro	TUSC2+Pembro	TUSC2+Pembro	TUSC2+Pembro	TUSC2+Pembro	TUSC2+Pembro	TUSC2+Pembro	Carbo+Pembro+TUSC2	Carbo+Pembro+TUSC2	Carbo+Pembro+TUSC2	Carbo+Pembro+TUSC2	Carbo+Pembro+TUSC2	Carbo+Pembro+TUSC2	Carbo+Pembro+TUSC2	Carbo+Pembro+TUSC2	Carbo+Pembro+TUSC2
CD45	21.08	11.3	31.5	47.4	49.1						29.9	52.7	53.8	16.5	75.2	65.6	83.5	20.3	69.2	76.4	27.5	17.63	16.95	13.4	25.4						95.8	71.8	52								74.1	89.6	74.1	90.5	96.2		44.5
Figure 4b	human CD3 in lung Metastasis
	control	control	control	control	control	control	control	control	control	control	TUSC2	TUSC2	TUSC2	TUSC2	TUSC2	TUSC2	TUSC2	TUSC2	TUSC2	TUSC2	Carbo+Pembro	Carbo+Pembro	Carbo+Pembro	Carbo+Pembro	Carbo+Pembro	Carbo+Pembro	Carbo+Pembro	Carbo+Pembro	Carbo+Pembro	Carbo+Pembro	TUSC2+Pembro	TUSC2+Pembro	TUSC2+Pembro	TUSC2+Pembro	TUSC2+Pembro	TUSC2+Pembro	TUSC2+Pembro	TUSC2+Pembro	TUSC2+Pembro	TUSC2+Pembro	Carbo+Pembro+TUSC2	Carbo+Pembro+TUSC2	Carbo+Pembro+TUSC2	Carbo+Pembro+TUSC2	Carbo+Pembro+TUSC2	Carbo+Pembro+TUSC2	Carbo+Pembro+TUSC2	Carbo+Pembro+TUSC2	Carbo+Pembro+TUSC2
CD3	32.5	32.1	14.8	29	21.8						26		11.1	14.6	35.4	21.47		21.2	38.7	29.1	26	11.1	14.3	24.87	25						29.5	41.7	37.18		66.6							39.6	28.5	46.6	73.8		29.3	80.7
Figure 4c	human CD8 in lung Metastasis
	control	control	control	control	control	control	control	control	control	control	TUSC2	TUSC2	TUSC2	TUSC2	TUSC2	TUSC2	TUSC2	TUSC2	TUSC2	TUSC2	Carbo+Pembro	Carbo+Pembro	Carbo+Pembro	Carbo+Pembro	Carbo+Pembro	Carbo+Pembro	Carbo+Pembro	Carbo+Pembro	Carbo+Pembro	Carbo+Pembro	TUSC2+Pembro	TUSC2+Pembro	TUSC2+Pembro	TUSC2+Pembro	TUSC2+Pembro	TUSC2+Pembro	TUSC2+Pembro	TUSC2+Pembro	TUSC2+Pembro	TUSC2+Pembro	Carbo+Pembro+TUSC2	Carbo+Pembro+TUSC2	Carbo+Pembro+TUSC2	Carbo+Pembro+TUSC2	Carbo+Pembro+TUSC2	Carbo+Pembro+TUSC2	Carbo+Pembro+TUSC2	Carbo+Pembro+TUSC2	Carbo+Pembro+TUSC2
CD8	1.44	22.5	22.3	26.2	16.9						22		28.6	47.8	44.2	35.2		31.2		47.8	23.4	58.5	70.4	51	39.3						42.8	68.4	52.4	64	41.2						26.4	56.1	83.8	51	59.9	41.6	65.7	41	64
Figure 4d	human NK in lung Metastasis
	control	control	control	control	control	control	control	control	control	control	TUSC2	TUSC2	TUSC2	TUSC2	TUSC2	TUSC2	TUSC2	TUSC2	TUSC2	TUSC2	Carbo+Pembro	Carbo+Pembro	Carbo+Pembro	Carbo+Pembro	Carbo+Pembro	Carbo+Pembro	Carbo+Pembro	Carbo+Pembro	Carbo+Pembro	Carbo+Pembro	TUSC2+Pembro	TUSC2+Pembro	TUSC2+Pembro	TUSC2+Pembro	TUSC2+Pembro	TUSC2+Pembro	TUSC2+Pembro	TUSC2+Pembro	TUSC2+Pembro	TUSC2+Pembro	Carbo+Pembro+TUSC2	Carbo+Pembro+TUSC2	Carbo+Pembro+TUSC2	Carbo+Pembro+TUSC2	Carbo+Pembro+TUSC2	Carbo+Pembro+TUSC2	Carbo+Pembro+TUSC2	Carbo+Pembro+TUSC2	Carbo+Pembro+TUSC2
NK	11.3	8.68	7.28	9.62							40.5	16.7	42.4	19.7	31	34.9	55.9	19.4	37.9	49.1		17.5	7.69	9.08	14.3							35.1		42.6	35	25.9	37.2				23.5	23.6	25.3	55.5	42.5		48.3
Figure 4e	human CD69+ T in lung Metastasis
	control	control	control	control	control	control	control	control	control	control	TUSC2	TUSC2	TUSC2	TUSC2	TUSC2	TUSC2	TUSC2	TUSC2	TUSC2	TUSC2	Carbo+Pembro	Carbo+Pembro	Carbo+Pembro	Carbo+Pembro	Carbo+Pembro	Carbo+Pembro	Carbo+Pembro	Carbo+Pembro	Carbo+Pembro	Carbo+Pembro	TUSC2+Pembro	TUSC2+Pembro	TUSC2+Pembro	TUSC2+Pembro	TUSC2+Pembro	TUSC2+Pembro	TUSC2+Pembro	TUSC2+Pembro	TUSC2+Pembro	TUSC2+Pembro	Carbo+Pembro+TUSC2	Carbo+Pembro+TUSC2	Carbo+Pembro+TUSC2	Carbo+Pembro+TUSC2	Carbo+Pembro+TUSC2	Carbo+Pembro+TUSC2	Carbo+Pembro+TUSC2	Carbo+Pembro+TUSC2	Carbo+Pembro+TUSC2
CD3+CD69	31.2	29.1	13	22.6							38.7	89.4	45.9	51	68.4	22.1	62.6	27.5	22.2	37.1	72	54.6	48.9	34.3	76.1						39.6	33.2	29.2	66.7	61.4						51.6	68.1	54.7	47.2	58.9	67.3	83.4
CD4+CD69	12.9	30	27.9	42.4							35.7	96.4	46.9	62.2	58.7	24.7	49.3	29.2	38.7	34.3	61.5	20	52.6	36.4	69.3						60	12.9	40	86.8	56.1						47.7	52.1	36.8	47.8	33.7	31.6	83.9
CD8+CD69	25.4	18.2	10.3	13.1							37.4	86.9	35.1	30.8	70.9	7.84	70.1	22.6	13.6	38.2	80.4	59.2	38.4	25	85.9						33.7	32.4	19.2	42.6	79.1						43.4	75.6	54.9	45.3	68.4	76.6	50
Figure 4f	human CD103+ T in lung Metastasis
	control	control	control	control	control	control	control	control	control	control	TUSC2	TUSC2	TUSC2	TUSC2	TUSC2	TUSC2	TUSC2	TUSC2	TUSC2	TUSC2	Carbo+Pembro	Carbo+Pembro	Carbo+Pembro	Carbo+Pembro	Carbo+Pembro	Carbo+Pembro	Carbo+Pembro	Carbo+Pembro	Carbo+Pembro	Carbo+Pembro	TUSC2+Pembro	TUSC2+Pembro	TUSC2+Pembro	TUSC2+Pembro	TUSC2+Pembro	TUSC2+Pembro	TUSC2+Pembro	TUSC2+Pembro	TUSC2+Pembro	TUSC2+Pembro	Carbo+Pembro+TUSC2	Carbo+Pembro+TUSC2	Carbo+Pembro+TUSC2	Carbo+Pembro+TUSC2	Carbo+Pembro+TUSC2	Carbo+Pembro+TUSC2	Carbo+Pembro+TUSC2	Carbo+Pembro+TUSC2	Carbo+Pembro+TUSC2
CD3+CD103+	0.36	0.42	0.75								2.3	1.69	0.98								8.23	4.15	3.65								8.02	4.53	9.08								11.8	27.1	18.4
CD4+CD103+	0.39	0.57	0.89								5.69	4.2	2.1								8.92	7.23	4.69								4	3.41	3.71								7.89	14.4	1.54
CD8+CD103+	0.37	0.69	0.33								3.7	1.69	4.7								7.78	2.71	4.57								5.49	1.69	2.71								15.9	33.4	18.9
Figure 4g	human HLA-DR+ DC in lung Metastasis
	control	control	control	control	control	control	control	control	control	control	TUSC2	TUSC2	TUSC2	TUSC2	TUSC2	TUSC2	TUSC2	TUSC2	TUSC2	TUSC2	Carbo+Pembro	Carbo+Pembro	Carbo+Pembro	Carbo+Pembro	Carbo+Pembro	Carbo+Pembro	Carbo+Pembro	Carbo+Pembro	Carbo+Pembro	Carbo+Pembro	TUSC2+Pembro	TUSC2+Pembro	TUSC2+Pembro	TUSC2+Pembro	TUSC2+Pembro	TUSC2+Pembro	TUSC2+Pembro	TUSC2+Pembro	TUSC2+Pembro	TUSC2+Pembro	Carbo+Pembro+TUSC2	Carbo+Pembro+TUSC2	Carbo+Pembro+TUSC2	Carbo+Pembro+TUSC2	Carbo+Pembro+TUSC2	Carbo+Pembro+TUSC2	Carbo+Pembro+TUSC2	Carbo+Pembro+TUSC2	Carbo+Pembro+TUSC2
HLA-DR+ DC	25.9	35.6	18.9	23.4	31.1						37.4	51.2	56.9	47.3	32.9						49.4	81.1	79.7	50.3	56.3						57.5	35.9	43.8	45.1							76.1	79.2	75.5	81.9	85.4
Figure 4h	human CD11c+ DC in lung Metastasis
	control	control	control	control	control	control	control	control	control	control	TUSC2	TUSC2	TUSC2	TUSC2	TUSC2	TUSC2	TUSC2	TUSC2	TUSC2	TUSC2	Carbo+Pembro	Carbo+Pembro	Carbo+Pembro	Carbo+Pembro	Carbo+Pembro	Carbo+Pembro	Carbo+Pembro	Carbo+Pembro	Carbo+Pembro	Carbo+Pembro	Carbo+Pembro+TUSC2	Carbo+Pembro+TUSC2	Carbo+Pembro+TUSC2	Carbo+Pembro+TUSC2	Carbo+Pembro+TUSC2	Carbo+Pembro+TUSC2	Carbo+Pembro+TUSC2	Carbo+Pembro+TUSC2	Carbo+Pembro+TUSC2	Carbo+Pembro+TUSC2	TUSC2+Pembro	TUSC2+Pembro	TUSC2+Pembro	TUSC2+Pembro	TUSC2+Pembro	TUSC2+Pembro	TUSC2+Pembro	TUSC2+Pembro	TUSC2+Pembro
mDC	10.2	15.9	18.2	25.7							8.38	23.7	17.2	25.1							30.3	25.1	51.4	36.6							58.6	50.3	66.1	59.9							30.1	25.3	35.2	22.8
[truncated: 1 more columns]

## Sheet: Figure 5
Figure 5a	Treg in lung met in Hu-NSG
	control	control	control	control	control	control	control	control	control	control	TUSC2	TUSC2	TUSC2	TUSC2	TUSC2	TUSC2	TUSC2	TUSC2	TUSC2	TUSC2	Carbo+Pembro	Carbo+Pembro	Carbo+Pembro	Carbo+Pembro	Carbo+Pembro	Carbo+Pembro	Carbo+Pembro	Carbo+Pembro	Carbo+Pembro	Carbo+Pembro	TUSC2+Pembro	TUSC2+Pembro	TUSC2+Pembro	TUSC2+Pembro	TUSC2+Pembro	TUSC2+Pembro	TUSC2+Pembro	TUSC2+Pembro	TUSC2+Pembro	TUSC2+Pembro	Carbo+Pembro+TUSC2	Carbo+Pembro+TUSC2	Carbo+Pembro+TUSC2	Carbo+Pembro+TUSC2	Carbo+Pembro+TUSC2	Carbo+Pembro+TUSC2	Carbo+Pembro+TUSC2	Carbo+Pembro+TUSC2	Carbo+Pembro+TUSC2
Treg	12.2	15.1	31.9	19.4	23.1	30.7	28				8.35	13.72	12.2	8.59	14.2	14.4	11.4	10.6	11.4	20.4	9.24		5.88	12.13	6.91						6.7	11.2	8.57								5.71	6.17	6.46	2.3		9.09	9.38
Figure 5b	Effector T/Treg Ratio in lung met in Hu-NSG
	control	control	control	control	control	control	control	control	control	control	TUSC2	TUSC2	TUSC2	TUSC2	TUSC2	TUSC2	TUSC2	TUSC2	TUSC2	TUSC2	Carbo+Pembro	Carbo+Pembro	Carbo+Pembro	Carbo+Pembro	Carbo+Pembro	Carbo+Pembro	Carbo+Pembro	Carbo+Pembro	Carbo+Pembro	Carbo+Pembro	TUSC2+Pembro	TUSC2+Pembro	TUSC2+Pembro	TUSC2+Pembro	TUSC2+Pembro	TUSC2+Pembro	TUSC2+Pembro	TUSC2+Pembro	TUSC2+Pembro	TUSC2+Pembro	Carbo+Pembro+TUSC2	Carbo+Pembro+TUSC2	Carbo+Pembro+TUSC2	Carbo+Pembro+TUSC2	Carbo+Pembro+TUSC2	Carbo+Pembro+TUSC2	Carbo+Pembro+TUSC2	Carbo+Pembro+TUSC2	Carbo+Pembro+TUSC2
Effector T/Treg	0.118033	1.49007	0.69906	1.35051	0.731602						2.63473		2.34426	5.56461	3.11268	2.44444		2.9434		2.34314	2.53247		11.9728	4.20445	5.68741						6.38806	6.10714	6.11435								4.62347	9.09238	12.9721	18.1739		4.57646	7.00426
Figure 5c	PD-1+ T cells in lung met in Hu-NSG
	control	control	control	control	control	control	control	control	control	control	TUSC2	TUSC2	TUSC2	TUSC2	TUSC2	TUSC2	TUSC2	TUSC2	TUSC2	TUSC2	Carbo+Pembro	Carbo+Pembro	Carbo+Pembro	Carbo+Pembro	Carbo+Pembro	Carbo+Pembro	Carbo+Pembro	Carbo+Pembro	Carbo+Pembro	Carbo+Pembro	TUSC2+Pembro	TUSC2+Pembro	TUSC2+Pembro	TUSC2+Pembro	TUSC2+Pembro	TUSC2+Pembro	TUSC2+Pembro	TUSC2+Pembro	TUSC2+Pembro	TUSC2+Pembro	Carbo+Pembro+TUSC2	Carbo+Pembro+TUSC2	Carbo+Pembro+TUSC2	Carbo+Pembro+TUSC2	Carbo+Pembro+TUSC2	Carbo+Pembro+TUSC2	Carbo+Pembro+TUSC2	Carbo+Pembro+TUSC2	Carbo+Pembro+TUSC2
CD3+PD1	98.2	87.9		76.6	83.1						38.8		31.7		83.4	35.2	87.4	71		69.2	11.4	2.77	8.9	2.98	1.24						11.7	14.4	9.64								17.1	12.7	9.86	0.97	4.63	1.86	4.67
CD4+PD1	95.2	92.1		56.3	84.1						45.8		32.2		84.3	40.7	82.9	74.6		60.3	9.74	1.95	12.1	2.7	1.14						12.5	14	2.86								14.6	9.75	4.31	0.43	4.33	2.35	0.48
CD8+PD1	87.1	95.1		88.9	85.8						34.9		29.2		77	30.4	72.6	70.1		79	8.1	1.32	7.9	1.92	1.02						7.51	10.5	6.27								11.6	10.8	5.02	0.8	3.16	1.89	13.4
Figure 5d	CD33+ MDSC in lung met in Hu-NSG
	control	control	control	control	control	TUSC2	TUSC2	TUSC2	TUSC2	TUSC2	Carbo+Pembro	Carbo+Pembro	Carbo+Pembro	Carbo+Pembro	Carbo+Pembro	TUSC2+Pembro	TUSC2+Pembro	TUSC2+Pembro	TUSC2+Pembro	TUSC2+Pembro	Carbo+Pembro+TUSC2	Carbo+Pembro+TUSC2	Carbo+Pembro+TUSC2	Carbo+Pembro+TUSC2	Carbo+Pembro+TUSC2
MDSC	23.77	18.32	14.6			11.36	10	6.55			12.82	6.5	10.5			8.83	6.21	7.24	3.75		5.59	2.96	4.01
Figure 5e	M1 and M2 Macrophages in lung met in Hu-NSG
	control	control	control	control	control	TUSC2	TUSC2	TUSC2	TUSC2	TUSC2	Carbo+Pembro	Carbo+Pembro	Carbo+Pembro	Carbo+Pembro	Carbo+Pembro	TUSC2+Pembro	TUSC2+Pembro	TUSC2+Pembro	TUSC2+Pembro	TUSC2+Pembro	Carbo+Pembro+TUSC2	Carbo+Pembro+TUSC2	Carbo+Pembro+TUSC2	Carbo+Pembro+TUSC2	Carbo+Pembro+TUSC2
M1 MQ	9.68	12.3	10.1			12.6	16.8	14.9			27.04	26.4	18.6			17.2	13.1	18.87	11.9		25.1	21.6	27.5	35.9
M2 MQ	44.8	32.8	39.3			38.7	27.1	29.5			26.5	22.7	38.8			24.4	36.9	21.7	34.6		9.83	15.9	12.9	8.75
[truncated: 1 more columns]

## Sheet: Figure 6
Figure 6b	CD3+ T cell memory
	control	control	control	control	control	control	control	control	control	control	TUSC2	TUSC2	TUSC2	TUSC2	TUSC2	TUSC2	TUSC2	TUSC2	TUSC2	TUSC2	Carbo+Pembro	Carbo+Pembro	Carbo+Pembro	Carbo+Pembro	Carbo+Pembro	Carbo+Pembro	Carbo+Pembro	Carbo+Pembro	Carbo+Pembro	Carbo+Pembro	TUSC2+Pembro	TUSC2+Pembro	TUSC2+Pembro	TUSC2+Pembro	TUSC2+Pembro	TUSC2+Pembro	TUSC2+Pembro	TUSC2+Pembro	TUSC2+Pembro	TUSC2+Pembro	Carbo+Pembro+TUSC2	Carbo+Pembro+TUSC2	Carbo+Pembro+TUSC2	Carbo+Pembro+TUSC2	Carbo+Pembro+TUSC2	Carbo+Pembro+TUSC2	Carbo+Pembro+TUSC2	Carbo+Pembro+TUSC2	Carbo+Pembro+TUSC2
CD3+CM T	17.3	7.84	13.9								18.1	14.4	9.21	38.6	38.2	7.23			10.3	3.02	23		38.6	23.8	10.3						16.1	53.1	28.4	9.3	6.11						28.8	24.2	25.9	27.15	23.48	33.8	32.7
CD3+ EM T	26.1	17.7	23.1								11.1	23.7	14.6	2.02	42.3	25.1			39.5	59.6	28.5		14	12	35.9						49	16.3	23.1	37.6	33.2						46.2	67.7	45.7	44.1	46.6	31.5	34.8
CD3+ EMRA T	25	24.7	10.24								22.1	17.3	36.4	19.2	7.57	47.9			41.2	32.7	24.6		4.86	18	40.3						27.5	10.1	5.73	10.4	27.2						8.2	4.3	13.7	21.3	24.2	15.26	19.2
CD3+ Naive T	31.5	39.74	53.83								48.7	44.7	39.8	40.2	11.9	19.8			8.95	4.64	23.9		46.5	46.1	13.5						7.36	20.5	25	2.7	3.54						16.8	3.84	4.74	7.45	5.72	19.4	13.3
Figure 6c	CD8+ T cell memory
	control	control	control	control	control	control	control	control	control	control	TUSC2	TUSC2	TUSC2	TUSC2	TUSC2	TUSC2	TUSC2	TUSC2	TUSC2	TUSC2	Carbo+Pembro	Carbo+Pembro	Carbo+Pembro	Carbo+Pembro	Carbo+Pembro	Carbo+Pembro	Carbo+Pembro	Carbo+Pembro	Carbo+Pembro	Carbo+Pembro	TUSC2+Pembro	TUSC2+Pembro	TUSC2+Pembro	TUSC2+Pembro	TUSC2+Pembro	TUSC2+Pembro	TUSC2+Pembro	TUSC2+Pembro	TUSC2+Pembro	TUSC2+Pembro	Carbo+Pembro+TUSC2	Carbo+Pembro+TUSC2	Carbo+Pembro+TUSC2	Carbo+Pembro+TUSC2	Carbo+Pembro+TUSC2	Carbo+Pembro+TUSC2	Carbo+Pembro+TUSC2	Carbo+Pembro+TUSC2	Carbo+Pembro+TUSC2
CD8+CM T	21.8	5.17	10								26.2	10.3	4.47	60	27.2	6.38	7.22	3.37	7.97	1.77	21.1			27.1	9.35						18.3	33.3	40.2								43.9	34.1	26.7	34.1	42.18		27.1
CD8+ EM T	13.4	14.1	24.8								3.04	16.4	12.6	1.93	48.1	22.3	75.1	44.6	28.7	53	19.6			31.92	28.3						45.4	40.65	30								29.8	52.8	49.7	30.6	30.8		32.59
CD8+ EMRA T	29	41.7	20.3								12.7	17.5	36.7	4.98	11	45.7	15.4	46.6	54	41.7	32.3			9.62	46						26.5	12.78	11.02								8.47	10.8	20.3	25.2	20.7		16.9
CD8+ Naive T	35.7	39	43.88								58.1	55.7	46.2	33.1	13.7	25.5	2.3	5.44	9.37	3.46	27			31.4	16.4						7.75	13.3	18.6								17.8	2.34	3.32	10.2	6.32		18.4
Figure 6d	CD3+ IFN-g+ T cells
	Control	Control	Control	Control	Control	TUSC2	TUSC2	TUSC2	TUSC2	TUSC2	Carbo+Pembro	Carbo+Pembro	Carbo+Pembro	Carbo+Pembro	Carbo+Pembro	TUSC2+Pembro	TUSC2+Pembro	TUSC2+Pembro	TUSC2+Pembro	TUSC2+Pembro	Carbo+Pembro+TUSC2	Carbo+Pembro+TUSC2	Carbo+Pembro+TUSC2	Carbo+Pembro+TUSC2	Carbo+Pembro+TUSC2
No stimulation	0.56	0.31	0.11			0.35	0.48	0.59			0.64	0.38	0.51			0.69	1.4	0.9			0.74	0.48	0.35	0.37
Stimulation	4.28	7.93	6.58			11.8	5.41	8.9			15.3	9.8	11.9			15.26	25.8	18.9			28.7	26	21.9	33.5
Figure 6e	CD4+ IFN-g+ T cells
	Control	Control	Control	Control	Control	TUSC2	TUSC2	TUSC2	TUSC2	TUSC2	Carbo+Pembro	Carbo+Pembro	Carbo+Pembro	Carbo+Pembro	Carbo+Pembro	TUSC2+Pembro	TUSC2+Pembro	TUSC2+Pembro	TUSC2+Pembro	TUSC2+Pembro	Carbo+Pembro+TUSC2	Carbo+Pembro+TUSC2	Carbo+Pembro+TUSC2	Carbo+Pembro+TUSC2	Carbo+Pembro+TUSC2
No stimulation	0.57	0.42	0.68			0.35	0.65	0.32			0.72	0.59	0.41			0.35	0.62	0.82			1	0.55	0.85	0.37
Stimulation	15	11	4.37			20.3	18.3	8.97			13.5	11.2	9.13			29.7	9.28	15.2			31.1	51.4	35	33.5
Figure 6f	CD8+ IFN-g+ T cells
	Control	Control	Control	Control	Control	TUSC2	TUSC2	TUSC2	TUSC2	TUSC2	Carbo+Pembro	Carbo+Pembro	Carbo+Pembro	Carbo+Pembro	Carbo+Pembro	TUSC2+Pembro	TUSC2+Pembro	TUSC2+Pembro	TUSC2+Pembro	TUSC2+Pembro	Carbo+Pembro+TUSC2	Carbo+Pembro+TUSC2	Carbo+Pembro+TUSC2	Carbo+Pembro+TUSC2	Carbo+Pembro+TUSC2
No stimulation	0.33	0.51	0.47			0.44	0.61	0.14			0.72	0.59	0.41			0.33	0.45	0.63			0.35	0.98	0.55	0.42
Stimulation	5.77	13.8	3.68			8.99	4.65	12.4			6.9	8.7	12.8			9.31	32	11.2			17.03	28.2	21	32.5
Figure 6i	CD3+ CM+ IFN-g+ T cells
	Control	Control	Control	Control	Control	TUSC2	TUSC2	TUSC2	TUSC2	TUSC2	Carbo+Pembro	Carbo+Pembro	Carbo+Pembro	Carbo+Pembro	Carbo+Pembro	TUSC2+Pembro	TUSC2+Pembro	TUSC2+Pembro	TUSC2+Pembro	TUSC2+Pembro	Carbo+Pembro+TUSC2	Carbo+Pembro+TUSC2	Carbo+Pembro+TUSC2	Carbo+Pembro+TUSC2	Carbo+Pembro+TUSC2
No stimulation	0.41	0.53	0.25			0.23	0.52	0.19			0.72	0.59	0.41			0.85	0.41	0.33			0.41	0.68	0.54	0.22
Stimulation	2.64	2.18	4.63			4.52	2.49	6.7			7.8	9.5	2.9			5.84	12.3	8.5			14.9	26.4	17.7	22.1
Figure 6i	CD3+ EM+ IFN-g+ T cells
	Control	Control	Control	Control	Control	TUSC2	TUSC2	TUSC2	TUSC2	TUSC2	Carbo+Pembro	Carbo+Pembro	Carbo+Pembro	Carbo+Pembro	Carbo+Pembro	TUSC2+Pembro	TUSC2+Pembro	TUSC2+Pembro	TUSC2+Pembro	TUSC2+Pembro	Carbo+Pembro+TUSC2	Carbo+Pembro+TUSC2	Carbo+Pembro+TUSC2	Carbo+Pembro+TUSC2	Carbo+Pembro+TUSC2
No stimulation	0.86	0.43	0.22			0.62	0.35	0.28			0.19	0.92	0.53			0.68	0.38	0.26			0.11	0.21	0.26	0.69
Stimulation	7.26	10.6	6.8			16.6	12.4	8.3			15.8	5.6	4.1			23.9	34.9	18.54			26.6	49.2	28.1	35.6
Figure 6j	CD4+ CM+ IFN-g+ T cells
	Control	Control	Control	Control	Control	TUSC2	TUSC2	TUSC2	TUSC2	TUSC2	Carbo+Pembro	Carbo+Pembro	Carbo+Pembro	Carbo+Pembro	Carbo+Pembro	TUSC2+Pembro	TUSC2+Pembro	TUSC2+Pembro	TUSC2+Pembro	TUSC2+Pembro	Carbo+Pembro+TUSC2	Carbo+Pembro+TUSC2	Carbo+Pembro+TUSC2	Carbo+Pembro+TUSC2	Carbo+Pembro+TUSC2
No stimulation	0.63	0.26	0.99			0.57	0.95	0.36			0.68	0.89	0.39			0.79	0.98	0.51			0.96	0.82	0.36	0.19
Stimulation	5.41	3.8	4.2			6.08	6.15	10.1			9.8	12.6	5.39			10.1	20.8	16.4			29.8	39.4	23	32.8
Figure 6j	CD4+ EM+ IFN-g+ T cells
	Control	Control	Control	Control	Control	TUSC2	TUSC2	TUSC2	TUSC2	TUSC2	Carbo+Pembro	Carbo+Pembro	Carbo+Pembro	Carbo+Pembro	Carbo+Pembro	TUSC2+Pembro	TUSC2+Pembro	TUSC2+Pembro	TUSC2+Pembro	TUSC2+Pembro	Carbo+Pembro+TUSC2	Carbo+Pembro+TUSC2	Carbo+Pembro+TUSC2	Carbo+Pembro+TUSC2	Carbo+Pembro+TUSC2
No stimulation	0.63	0.26	0.99			0.57	0.95	0.36			0.68	0.89	0.39			0.79	0.98	0.51			0.96	0.82	0.36	0.19
Stimulation	5.41	3.8	4.2			6.08	6.15	10.1			9.8	12.6	5.39			10.1	20.8	16.4			29.8	39.4	23	32.8
Figure 6k	CD8+ CM+ IFN-g+ T cells
	Control	Control	Control	Control	Control	TUSC2	TUSC2	TUSC2	TUSC2	TUSC2	Carbo+Pembro	Carbo+Pembro	Carbo+Pembro	Carbo+Pembro	Carbo+Pembro	TUSC2+Pembro	TUSC2+Pembro	TUSC2+Pembro	TUSC2+Pembro	TUSC2+Pembro	Carbo+Pembro+TUSC2	Carbo+Pembro+TUSC2	Carbo+Pembro+TUSC2	Carbo+Pembro+TUSC2	Carbo+Pembro+TUSC2
No stimulation	0.81	0.24	0.65			0.61	0.58	0.36			0.67	0.25	0.59			0.56	0.86	0.47			0.18	0.47	0.56	0.33
Stimulation	1.39	1.7	3.95			2.35	2.77	5.25			2.98	5.91	9.87			9.47	7.48	4.98			17.59	29.1	16.8	15.86
Figure 6k	CD8+ EM+ IFN-g+ T cells
	Control	Control	Control	Control	Control	TUSC2	TUSC2	TUSC2	TUSC2	TUSC2	Carbo+Pembro	Carbo+Pembro	Carbo+Pembro	Carbo+Pembro	Carbo+Pembro	TUSC2+Pembro	TUSC2+Pembro	TUSC2+Pembro	TUSC2+Pembro	TUSC2+Pembro	Carbo+Pembro+TUSC2	Carbo+Pembro+TUSC2	Carbo+Pembro+TUSC2	Carbo+Pembro+TUSC2	Carbo+Pembro+TUSC2
No stimulation	0.81	0.24	0.65			0.35	0.24	0.68			0.64	0.13	0.59			0.73	0.28	0.69			0.89	0.52	0.14	0.21
Stimulation	1.39	1.7	3.95			9.03	2.66	4.98			9.36	5.16	2.37			22.5	36.2	11.4			17.9	37	22.2	25.16
[truncated: 1 more columns]

## Sheet: Figure 7
Figure 7c	IFN-g+CD3+T cells in co-culture
	Control	Control	Control	Control	Control	TUSC2	TUSC2	TUSC2	TUSC2	TUSC2	Carbo+Pembro	Carbo+Pembro	Carbo+Pembro	Carbo+Pembro	Carbo+Pembro	TUSC2+Pembro	TUSC2+Pembro	TUSC2+Pembro	TUSC2+Pembro	TUSC2+Pembro	Carbo+Pembro+TUSC2	Carbo+Pembro+TUSC2	Carbo+Pembro+TUSC2	Carbo+Pembro+TUSC2	Carbo+Pembro+TUSC2
No stimulation	0.56	0.31	0.11			0.35	0.48	0.59			0.64	0.38	0.51			0.69	1.4	0.9			0.74	0.48	0.35	0.37
Stimulation	4.28	7.93	6.58			11.8	5.41	8.9			15.3	9.8	11.9			7.26	25.8	18.9			18.7	26	21.9	33.5
A549-Co culture	1.1	0.98	1.2			1.33	1.75	2.1			2.1	1.6	1.87			2.69	2.42	2.1			2.92	4.48	3.09
HBE-Co-culture	0.23	0.26	0.18			0.29	0.33	0.12			0.25	0.19	0.38			0.22	0.31	0.09			0.31	0.11	0.21
Figure 7c	IFN-g+CD8+T cells in co-culture
	Control	Control	Control	Control	Control	TUSC2	TUSC2	TUSC2	TUSC2	TUSC2	Carbo+Pembro	Carbo+Pembro	Carbo+Pembro	Carbo+Pembro	Carbo+Pembro	TUSC2+Pembro	TUSC2+Pembro	TUSC2+Pembro	TUSC2+Pembro	TUSC2+Pembro	Carbo+Pembro+TUSC2	Carbo+Pembro+TUSC2	Carbo+Pembro+TUSC2	Carbo+Pembro+TUSC2	Carbo+Pembro+TUSC2
No stimulation	0.33	0.51	0.47			0.44	0.61	0.14			0.72	0.59	0.41			0.33	0.45	0.63			0.35	0.98	0.55	0.42
Stimulation	5.77	13.8	3.68			8.99	4.65	12.4			6.9	8.7	12.8			9.31	32	11.2			17.03	28.2	21	32.5
A549-Co culture	1.14	0.98	0.89			2.49	1.71	1.52			2.1	1.68	1.19			3.05	4.04	2.16			2.38	3.12	2.74
HBE-Co-culture	0.36	0.27	0.22			0.42	0.23	0.31			0.31	0.24	0.16			0.28	0.17	0.34			0.061	0.35	0.23
Figure 7f	Sorted EM/CM T cells_PMA stimulated
	Control	Control	TUSC2	TUSC2	Carbo+Pembro	Carbo+Pembro	TUSC2+Pembro	TUSC2+Pembro	Carbo+Pembro+TUSC2	Carbo+Pembro+TUSC2
CD3+EM/CM- T cells		3.09		3.08	3.88			5.96	6.32
CD3+EM/CM+ T cells		4.22	7.3			5.1	12.2		16.3
CD4+EM/CM- T cells		2.3	3.96			0	1.79		1.34
CD4+EM/CM+ T cells		3.44	4			6.06	11.2		11
CD8+EM/CM- T cells		5.2	7.63			4.27	9.67		11.7
CD8+EM/CM+ T cells		8.58	11.1			8.2	16.3		23.1
Figure 7f	Sorted EM/CM T cells_A549 stimulated
	Control	Control	TUSC2	TUSC2	Carbo+Pembro	Carbo+Pembro	TUSC2+Pembro	TUSC2+Pembro	Carbo+Pembro+TUSC2	Carbo+Pembro+TUSC2
CD3+EM/CM- T cells		4.39	7.2			6.25	9.1		10.2
CD3+EM/CM+ T cells		7.3	12.3			9.22	15.7		16
CD4+EM/CM- T cells		2.99	2.52			3.17	2.37		2.25
CD4+EM/CM+ T cells		4.75	3.13			2.22	2.69		2.09
CD8+EM/CM- T cells		8.5	11.4			10	14.5		17.6
CD8+EM/CM+ T cells		13.9	20.8			16.5	29.3		26.4
